# Supplementary material for: Effects of 2-Year Nutritional and Lifestyle Intervention on Oxidative and Inflammatory Statuses in Individuals of 55 Years of Age and over at High Cardiovascular Risk
Source: Antioxidants (Basel). 2022 Jul 5;11(7):1326. doi: 10.3390/antiox11071326 (PMC9312253; doi:10.3390/antiox11071326)
Supplement: Supplementary file 1 [file antioxidants-11-01326-s001.zip]

Archive with 1 entries (1 files):
- antioxidants-1747251-supplementary-proofed.pdf
